# Supplementary material for: LTP induction by structural rather than enzymatic functions of CaMKII
Source: Nature. 2023 Aug 30;621(7977):146–53. doi: 10.1038/s41586-023-06465-y (PMC10482691; doi:10.1038/s41586-023-06465-y)
Supplement: Supplementary file 4 — Source Data Fig. 1 [file 41586_2023_6465_MOESM4_ESM.xlsx]

## Sheet: Fig 1c
WT	K42M	I205K
0.88	-0.17	0.21
0.57	-0.07	0.11
0.76	-0.27	0.1
0.79	0.03	-0.27
0.53	0.23	0.02
0.71	-0.03	0.06
0.9	0.03	-0.07
0.79	0.06	0.11
0.7	0.28	-0.1
0.64	0.26	0.05
0.79	-0.11	-0.25
0.78	0.3	-0.09
0.93	0.06	0.17
0.93	-0.17	0.03
0.95	0.07	0.05
	-0.05	0.02
	0.13	0.08
	-0.21	0.05
	-0.46	-0.13
	0.15	0.01
		0.16

## Sheet: Fig 1e
WT	K42M	I205K
1.18716	1.21425	0.99474
1.38373	0.9707	0.87973
1.74787	1.06758	1.08316
1.19469	1.05061	0.96748
1.70839	1.01609	0.99249
1.49624	1.2248	1.08247
1.0931	1.08234	0.98874
2.44308	0.9523	1.1676
2.33743	1.05497	1.10092
1.08506
1.19911

## Sheet: Fig 1f
WT	ΔCaMKII
1.3664	1.14271
1.79537	0.96405
1.85972	1.27161
2.03438	0.97682
1.15994	1.14985
1.36027	1.30571
1.01584	0.97606
1.12557	1.00132
1.66802	0.83886

## Sheet: Fig 1g left
WT	K42M	I205K
17.2015	0.5511	-21.445
33.6462	5.6011	-2.754
81.2716	-3.487	29.1002
37.261	1.7605	15.9994
33.714	17.1922	15.9323
20.7812	23.0311	9.2136
34.0237	6.5822	1.5565
15.7651	2.9247	6.9838
7.9529		23.7517
5.5966
79.655
25.7761

## Sheet: Fig 1g right
WT	ΔCaMKII
-1.691	-0.121
36.5318	-8.03
11.445	39.5699
91.2519	9.1637
13.9789	7.0589
14.827	32.8549
12.2238	-2.527
4.8021	12.0353
20.059	-1.157
