# Supplementary material for: LTP induction by structural rather than enzymatic functions of CaMKII
Source: Nature. 2023 Aug 30;621(7977):146–53. doi: 10.1038/s41586-023-06465-y (PMC10482691; doi:10.1038/s41586-023-06465-y)
Supplement: Supplementary file 5 — Source Data Fig. 2 [file 41586_2023_6465_MOESM5_ESM.xlsx]

## Sheet: 2b
[AS283]	pS831				pT286
1	100	100	100	100	100	100	100	100
41	98.0742	89.1179	55.2981	85.0469	109.805	88.2484	82.3795	80.7745
123	98.5756	87.0234	48.9863	59.9615	94.1419	76.8769	73.569	65.8504
370	96.8681	71.9213	45.4	56.12	123.606	69.7989	80.1119	80.8774
1111	73.3394	25.2943	34.5805	16.1536	101.485	34.8963	78.1906	44.2601
3333	15.0766	5.1739	3.5691	0	67.3456	20.8467	58.1832	6.9608
10000	0	0	0	0	40.1393	11.3513	36.8529	8.0879

## Sheet: 2c
Vehicle	AS283	tatCN21
1.11686	1.19625	0.041892
0.980122	1.2737	0.277742
0.975544	1.08607	0.236029
0.927473	1.09373	0.198196

## Sheet: 2d
Veh	+Stim	AS283	+Stim
-0.07	0.87	-0.07	0.71
-0.22	0.94	-0.21	0.9
-0.06	0.9	0.04	0.73
0.01	0.74	0.18	0.89
0.03	0.46	-0.34	0.67
-0.09	0.7	-0.51	0.44
-0.59	0.87	-0.45	0.14
0.1	0.71	0.17	0.93
-0.48	0.74	0.37	0.87
-0.05	0.92	-0.25	0.92
0.07	0.71	-0.2	0.77
0.01	0.9	-0.55	0.75
-0.05	0.87	-0.29	0.73
-0.23	0.92	-0.21	0.58
0.11	0.46	-0.12	0.36
0.19	0.85	0.16	0.66
-0.29	0.92
-0.08	0.54

## Sheet: 2e
Veh	+cLTP	AS283	+cLTP
0.999344	2.36417	0.912558	1.15163
0.95	2.147	0.715142	1.1904
0.997745	1.39008	0.698324	1.47486
0.815789	1.97687	0.676495	1.76411
1.04624	1.36301	0.874236	1.54585
0.976	1.60571	0.634569	1.38421
1.08394	1.25998	0.813034	1.71581
1.04907	0.986464	0.807692	2.20994
0.993217	1.37694	0.934911	1.16822
0.97676	1.48735
0.952338	1.82734
0.980642	1.29591
1.05276	1.46002
1.03748	2.17896
