# Supplementary material for: LTP induction by structural rather than enzymatic functions of CaMKII
Source: Nature. 2023 Aug 30;621(7977):146–53. doi: 10.1038/s41586-023-06465-y (PMC10482691; doi:10.1038/s41586-023-06465-y)
Supplement: Supplementary file 6 — Source Data Fig. 3 [file 41586_2023_6465_MOESM6_ESM.xlsx]

## Sheet: 3a
Time (min)	AS283 10uM															Vehicle															tatCN21
-20	96.5554	100.718	96.6408	118.031	89.5845	94.4739	95.4992	87.9856	102.8	100.495						92.1744		98.1238					98.3819		103.035						98.9255	95.0498	96.4867	93.837
-19	99.3541	99.8638	100.019	110.274	69.9686	95.5986	95.4992	93.3337	100.468	99.2226						91.148		104.315					93.6893	96.9633	107.18						109.307	84.5714	101.889	99.2957
-18	98.2546	96.9396	101.007	104.204	84.6419	96.7233	95.8938	94.7139	100.273	89.0459						94.5352	103.023	106.567					94.0129	89.8978	106.884						105.449	91.5316	102.546	88.8982
-17	101.353	104.627	100.63	99.1457	99.1608	96.7233	94.7099	93.42	106.298	98.5866						99.3595	100.683	103.752					98.2201	91.8521	111.325						90.5164	91.3111	97.3399	92.0174
-16	100.853	94.4557	96.3252	98.8084	107.192	98.4103	102.208	100.148	104.937	106.855						100.489	94.5828	107.129	106.666				92.3948	98.617	100.37						100.898	95.1939	101.347	93.837
-15	97.1552	99.2959	96.6304	100.157	111.363	103.753	99.84	99.717	101.828	102.403						101.823	94.349	97.1857	106.275	99.3846	102.013		97.5728	101.624	98.8897						103.896	105.231	92.7902	107.354
-14	97.7549	101.03	96.9356	97.4595	109.664	104.034	102.208	98.8543	97.5529	101.131						101.823	95.7698	93.8086	104.904	100.435	104.492	104.097	100.647	104.781	98.0015						109.004	106.447	99.8682	99.5556
-13	102.353	99.9177	99.6311	98.8084	114.606	101.784	99.0508	93.2474	96.5813	96.6784						102.952	99.2964	96.06	106.079	97.4153	88.3841	106.402	99.3528	102.375	100.37						105.674	103.97	111.972	97.996
-12	101.553	101.652	98.229	98.4712	119.858	100.379	102.602	99.6307	99.8848	96.6784						103.363	102.372	94.9343	101.186	100.566	94.9923	104.481	94.9838	102.676	102.147						101.289	103.134	103.415	94.3569
-11	103.952	101.834	101.778	93.0755	112.753	100.66	97.0777	100.58	104.937	103.675						103.26	106.5	95.4972	105.687	100.96	106.969	94.8784	94.4984	101.473	99.4819						99.5403	108.453	97.6503	102.675
-10	99.8539	98.6506	100.547	95.4361	107.965	103.19	102.997	101.442	97.5529	105.583						102.028	106.868	103.002	104.709	98.5969	96.6443	101.409	98.5437	104.48	98.0015						99.3742	113.156	106.683	110.473
-9	92.9571	97.0204	97.7789	101.844	106.575	106.283	106.154	107.653	91.3344	103.039						99.4621	103.776	103.377	99.2286	99.5159	101.6	97.9513	105.825	107.035	98.0015						89.7151	121.142	111.248	110.733
-8	95.5559	104.449	104.231	101.506	110.436	104.034	98.6561	118.004	96.7756	91.5901						97.1013	99.1803	101.313	83.9627	100.172	106.144	102.561	105.663	104.931	98.8897						92.186	111.69	100.179	97.996
-7	101.753	102.819	102.999	103.53	108.737	104.877	108.522	113.432	111.35	97.9505						97.1013	99.9994	97.3734	86.7027	102.667	97.4703	100.64	99.6764	103.578	104.811						97.8212	106.751	96.0891	102.415
-6	99.4541	99.1179	105.524	95.0989	110.591	100.097	110.1	101.96	97.1642	103.039						99.3595	99.0135	96.9981	100.403	100.041	96.2313	106.018	99.0291	105.683	101.258						100.819	107.761	96.7458	110.213
-5	97.455	97.2289	102.244	95.4361	105.648	101.784	110.1	99.6307	92.306	111.307						98.1278	97.5763	98.8743	103.143	100.566	97.0573	99.1037	103.722	107.035	100.962						110.674	102.412	96.2857	97.2162
-4	104.452	102.587	97.9392	91.7266	101.169	104.315	98.2615	101.701	97.3586	99.2226						100.386	101.554	96.2476	92.3785	102.273	100.774	96.799	106.634	105.683	98.8897						99.9598	96.4466	103.643	102.935
-3	103.552	95.0038	97.22	92.0639	93.2915	107.408	104.181	105.496	99.8848	96.0424						102.952	98.9137	104.69	83.1798	100.172	107.796	97.1831	103.722	104.029	98.2976						96.102	99.0984	100.391	113.852
-2	103.152	103.338	100.086	99.4829	90.9746	107.97	114.441	115.848	103.966	111.307						105.826	95.9724	101.126	97.0757	98.203	94.1662	102.945	103.236	98.9176	102.443						101.21	91.0819	97.1389	108.913
-1	103.452	102.096	104.148	89.366	88.04	102.347	110.495	115.33	103.383	101.767						107.058	100.853	99.8124	108.623	98.3343	103.665	91.0371	103.074	90.7998	98.5936						91.5507	78.9622	94.4453	98.5159
0	100.354	96.8425	96.9406	97.7968	80.935	107.408	104.576	104.461	103.188	104.947						106.853	99.7165	99.8124	109.797	100.698	101.6	94.4942	106.311	77.5707	98.2976						102.987	83.8708	96.2187	101.635
1.33333	191.112	47.8674	244.975	192.221	159.862	270.207	296.363	170.623	264.481	323.746						179.217	141.372	161.914	180.256	188.923	201.549	241.997	199.676	115.003	217.024							174.189	340.3	106.574
2.33333	209.403	31.2262	224.451	213.804	84.1786	271.331	289.654	180.025	271.088	339.011						185.888	167.612	155.91	166.751	185.378	198.658	197.823	197.896	100.271	196.595						156.042	183.816	287.911	94.3569
3.33333	196.609	69.9705	202.56	193.233	96.9984	247.713	258.874	199.003	234.166	283.039						175.521	158.804	142.401	174.58	163.847	164.378	183.611	182.686	110.192	167.58						147.438	152.822	218.491	101.635
4.33333	181.017	141.843	191.256	181.767	124.646	240.121	240.721	186.754	206.571	259.505						167.618	160.676	138.837	182.017	157.02	149.096	180.154	184.304	122.67	165.803						138.306	132.701	194.3	101.895
5.33333	177.718	158.847	188.146	164.231	177.161	235.341	221.384	173.211	181.503	240.424						167.207	155.328	139.212	182.409	149.011	143.314	192.061	177.832	127.481	169.356						137.612	115.452	175.134	101.895
6.33333	167.822	169.51	185.549	155.463	221.335	225.781	208.756	165.361	172.369	236.608						165.668	154.643	141.276	183.974	141.003	150.749	192.446	172.492	127.33	167.58						119.515	94.7159	173.278	87.3386
7.33333	161.226	165.68	182.269	155.463	234.773	238.715	217.043	158.805	184.806	239.152						167.926	162.08	137.711	180.647	136.276	146.206	190.141	169.741	128.683	172.613						126.732	101.881	180.077	73.8219
8.33333	149.431	152.921	178.818	155.463	201.102	226.344	221.779	162.601	187.138	224.523						169.671	163.501	136.21	171.84	131.55	147.857	184.379	169.417	124.775	163.435						122.347	120.125	167.054	64.2043
9.33333	170.221	146.244	176.221	155.463	188.127	214.534	219.017	150.697	181.309	220.707						174.803	163.869	132.458	166.164	130.106	137.945	185.147	165.534	132.441	157.513						112.161	130.983	145.654	59.5254
10.3333	167.423	147.461	174.477	150.067	189.827	188.104	198.891	142.33	166.928	204.806						175.419	160.928	132.27	163.62	125.773	143.314	165.557	169.256	133.193	157.513						100.919	119.069	137.935	55.1065
11.3333	162.825	149.972	174.612	140.962	192.607	182.481	180.738	135.601	158.183	200.989						174.7	164.003	133.396	160.488	122.491	135.467	153.649	167.961	131.99	151.887						91.2602	128.901	129.379	85.779
12.3333	167.723	144.071	172.185	134.892	191.062	192.041	190.209	128.614	166.151	188.269						173.982	163.168	133.771	158.727	119.472	139.184	160.179	167.637	125.677	146.262						92.6763	127.86	130.594	80.8402
13.3333	165.524	139.206	165.661	127.136	193.997	199.07	184.29	126.285	174.118	178.092						171.518	166.093	132.645	159.705	116.583	132.576	167.478	170.712	124.323	150.703						109.387	121.895	151.631	68.8831
14.3333	153.429	146.763	167.332	121.066	198.476	199.632	178.765	125.078	169.066	181.272						173.982	166.16	130.206	161.075	117.371	135.88	160.947	168.608	120.866	147.742						100.782	130.702	142.795	71.7424
15.3333	156.328	140.345	160.637	124.775	195.078	201.319	177.186	134.48	164.791	176.82						171.005	164.873	135.272	154.03	119.603	134.641	148.656	169.256	119.062	154.552						104.308	129.661	136.193	85.519
16.3333	161.126	135.221	156.333	124.438	193.688	198.226	179.554	132.496	167.123	168.551						170.081	167.347	134.709	146.984	120.259	137.532	166.709	166.181	117.258	151.887						100.978	127.799	131.545	73.562
17.3333	164.524	142.52	154.077	127.81	179.941	190.916	183.106	125.854	156.434	174.276						171.724	167.714	136.21	145.026	118.027	140.423	175.928	162.783	112.147	148.335						102.921	138.452	143.649	75.6415
18.3333	149.331	138.431	154.212	127.81	188.591	182.481	185.079	112.484	148.467	176.184						171.21	173.046	137.711	151.485	114.614	130.924	170.167	163.107	113.049	150.703						93.7893	132.487	143.189	69.1431
19.3333	140.835	141.201	155.029	130.171	183.03	173.202	192.182	112.484	148.273	171.095						169.876	170.556	136.585	150.702	111.201	136.293	150.96	160.841	119.814	148.335						97.8424	126.727	140.216	72.0024
20.3333	156.928	143.97	151.749	128.822	179.787	181.637	189.814	122.058	152.936	169.823						165.976	168.517	133.959	148.158	104.899	130.098	144.046	170.226	123.722	148.631						96.6215	120.557	136.405	76.1613
21.3333	152.73	148.422	153.42	130.508	178.242	183.887	188.631	131.288	150.216	162.827						164.538	169.186	130.206	146.201	106.343	136.293	157.49	168.447	120.716	154.552						106.476	130.8	133.712	83.9594
22.3333	160.626	145.757	149.628	128.485	182.104	178.544	175.608	123.87	154.491	167.279						162.588	165.041	133.771	150.115	108.969	136.293	152.881	158.252	119.663	149.223						102.091	125.245	129.343	70.4427
23.3333	167.023	140.892	154.201	125.787	183.339	174.608	170.872	115.848	158.766	169.187						167.618	178.345	132.083	152.268	109.625	126.381	149.424	159.061	123.722	150.999						95.5958	120.717	135.025	65.5039
24.3333	165.923	149.226	151.775	125.787	178.397	176.576	185.474	123.611	157.406	145.018						165.462	168.334	131.52	152.072	111.463	128.033	147.119	146.44	127.029	150.703						89.6284	127.472	125.352	70.4427
25.3333	163.824	143.066	150.543	123.763	183.03	184.73	185.868	132.927	161.681	145.018						169.465	163.888	132.27	155.399	114.483	137.532	150.576	147.573	122.069	148.038						98.428	119.25	106.186	67.5834
26.3333	150.631	151.271	149.654	121.403	182.104	178.826	187.447	140.346	164.791	143.746						169.979	166.663	131.144	155.008	114.614	131.337	154.802	161.165	120.114	148.335						94.5702	123.133		72.7822
27.3333	159.626	149.382	157.471	119.042	181.331	163.361	184.684	137.758	170.62	135.477						170.595	160.864	132.458	149.724	103.586	125.968	142.51	157.12	121.918	147.15						87.0206	130.298		70.7027
28.3333	154.828	152.799	156.24	123.426	180.868	159.987	170.083	134.307	169.066	148.198						170.492	165.744	131.144	150.311	102.142	127.207	144.046	157.605	120.866	149.223						93.1832	116.947		70.9626
29.3333	152.13	153.886	153.642	120.728	181.177	161.674	162.585	127.752	174.701	152.014						171.826	171.828	130.957	148.549	109.231	138.771	150.192	160.518	121.768	151.887						90.9076	123.702		66.8036
30.3333	148.831	153.162	149.85	118.368	180.714	174.608	176.003	117.659	177.228	173.64						169.671	169.037	128.143	152.072	103.192	134.228	150.96	171.036	120.716	145.966						86.5223	115.275		82.6597
31.3333	154.029	144.803	153.058	114.321	177.47	170.109	184.684	119.902	178.588	176.82						168.336	166.998	124.578	155.595	102.273	133.815	140.589	168.932	120.114	143.005						86.3563	117.312		82.6597
32.3333	154.229	136.961	147.046	111.96	178.397	167.016	187.447	114.812	179.56	171.731						168.85	170.374	130.206	143.852	104.374	116.469	141.741	163.916	124.323	134.419						87.2449	112.578		76.4213
33.3333	147.232	130.155	144.79	118.031	177.47	162.236	172.846	118.349	184.806	170.459						171.005	167.734	129.831	146.005	104.242	116.882	137.9	163.916	123.121	135.011						79.6954	104.151		70.4427
34.3333	155.228	136.418	154.486	110.949	174.535	160.549	172.451	114.726	184.806	186.996						165.565	165.845	129.268	145.418	108.575	118.534	140.589	161.489	119.814	132.643						81.6389	110.29		70.4427
35.3333	147.032	143.846	156.327	106.228	173.609	165.892	173.24		180.337	183.18						165.257	172.08	129.081	145.026	99.9097	115.643	141.741	160.032	118.461	137.972						78.8358	94.4779		76.1613
36.3333	154.729	143.122	163.974	98.8084	173.3	162.236	179.16	108.084	172.758	166.643						162.794	167.634	131.895	143.265	94.9208	115.23	150.96	157.767	118.31	138.564						91.8545	100.823		77.9809
37.3333	157.127	137.61	151.816	108.925	185.347	158.862	173.635	110.586	171.786	160.919						163.307	168.002	130.206	136.611	93.2141	117.708	144.046	159.547	118.912	136.788						84.8323	107.167		80.5802
38.3333	150.73	135.074	156.048	112.972	183.957	162.518	176.003	116.624	171.786	157.102						159.201	167.919	130.394	132.109	94.0018	116.056	147.119	156.311	119.363	132.05						70.4267	103.459		89.4181
39.3333	151.53	132.538	149.012	109.263	188.745	163.361	169.689	120.074	184.029	146.29						154.993	167.835	129.456	130.348	96.2337	117.708	139.821	158.738	117.709	129.682						95.0479	101.802		92.5373
40.3333	156.728	120.167	142.488	114.996	183.648	164.486	165.348	116.279	189.276	148.198						157.456	171.061	127.204	134.066	93.0828	110.274	139.053	155.825	121.467	124.056						96.9914	100.351	103.193	94.6168

## Sheet: 3b
vehicle	AS283	tatCN21
160.501	152.979	86.3314
169.088	135.393	101.347
129.706	153.277	103.193
136.904	108.532	85.2158
95.2272	181.434
115.436	162.892
143.79	172.846
158.037	114.329
119.037	178.329
133.185	160.389

## Sheet: 3c
Time (min)	Control				AS283
-20	87.6565	107.69	84.2526		103.124	100.069	105.16	93.8454
-19	91.6816	108.566	86.5348		109.073	109.731	108.881	95.4523
-18	97.0483	105.647	93.1913		95.6867	103.52	104.964	101.559
-17	96.6011	90.4713	92.811		104.115	94.548	104.768	102.844
-16	97.4955	98.6429	93.5717		108.081	106.28	102.027	110.879
-15	92.1288	105.355	97.1852		105.602	102.829	103.789	100.273
-14	97.0483	102.437	96.8049		105.602	106.28	104.573	101.237
-13	102.415	99.2266	99.6577		105.602	105.59	103.398	96.4165
-12	101.521	99.8103	99.2773		109.073	120.083	100.656	94.4882
-11	97.9428	95.1408	102.51		103.124	102.139	101.439	98.9876
-10	96.6011	91.9305	105.744		90.7288	91.0973	99.0894	97.0593
-9	100.626	99.2266	99.4675		98.6614	96.6184	102.614	101.88
-8	108.229	103.604	103.461		96.1825	95.9282	99.6769	97.7021
-7	105.546	103.021	104.032		87.2583	94.548	98.5019	100.916
-6	104.204	103.604	105.363		96.1825	96.6184	96.7395	100.273
-5	105.993	93.6816	105.173		91.7204	91.0973	97.7186	101.237
-4	104.651	100.686	110.498		104.115	88.3368	91.2562	100.916
-3	101.968	97.1837	107.836		103.619	106.97	89.298	98.6662
-2	105.993	92.8061	106.885		90.7288	96.6184	93.802	102.844
-1	104.651	101.269	105.744		91.7204	91.0973	91.6479	102.523
0
1.33333	325.581	211.294	130.278		226.574	276.052	180.946	150.731
2.33333	246.869	198.745	126.664		192.365	206.349	186.037	149.446
3.33333	223.166	172.771	124.953		182.945	175.983	184.471	147.196
4.33333	197.674	155.844	125.143		177.987	162.181	176.442	135.626
5.33333	177.549	151.175	130.848		158.156	152.519	169.979	137.876
6.33333	166.816	145.922	128.756		150.223	154.589	168.609	152.017
7.33333	167.263	143.003	128.186		124.442	151.829	171.154	133.698
8.33333	156.53	141.836	127.615		102.628	144.237	169	134.983
9.33333	157.424	143.587	129.137		104.115	145.618	173.309	134.983
10.3333	155.635	143.879	132.56		122.955	140.787	178.596	135.626
11.3333	149.374	136.583	128.756		100.149	132.505	172.721	133.055
12.3333	148.927	129.286	131.609		126.921	132.505	175.267	134.662
13.3333	152.057	128.995	135.222		137.828	134.576	178.4	137.876
14.3333	146.69	120.239	135.032		147.248	130.435	175.659	145.268
15.3333	144.454	113.527	129.707		152.206	124.224	179.183	152.338
16.3333	140.877	123.158	127.425		169.063	127.674	176.442	162.301
17.3333	142.218	125.493	127.615		172.038	131.815	176.442	162.623
18.3333	144.007	136.291	132.56		171.046	126.294	173.113	155.552
19.3333	139.535	127.535	132.56		182.449	111.111	173.896	164.23
20.3333	135.51	126.66	133.131		183.441	122.153	179.379	164.551
21.3333	135.063	124.909	131.989		182.449	122.843	182.317	166.479
22.3333	129.249	117.905	134.842		184.928	114.562	183.688	163.908
23.3333	133.274	118.78	133.701		185.424	119.393	190.542	162.301
24.3333	126.118	115.57	130.658		183.936	115.252	186.233	165.515
25.3333	127.46	108.857	132.94		184.928	109.041	184.471	160.694
26.3333	130.59	110.317	133.891		188.894	115.252	178.792	159.409
27.3333	129.249	116.737	129.517		183.936	120.083	177.813	158.445
28.3333	133.274	121.698	130.278		161.13	120.083	182.708	155.873
29.3333	131.932	109.733	132.179		180.466	115.942	182.512	163.908
30.3333	127.013	112.068	126.854		177.491	113.181	181.338	163.265
31.3333	131.932	114.111	132.75		188.399	111.801	177.617	153.624
32.3333	124.776	100.978	132.56		173.525	113.181	176.442	149.767
33.3333	126.118	116.153	125.143		183.936	129.745	179.967	155.552
34.3333	125.671	120.823	131.038		184.928	135.266	184.667	155.231
35.3333	128.354	131.329	130.278		178.483	135.266	181.533	149.767
36.3333	122.093	135.707	128.756		186.416	131.125	182.121	151.053
37.3333	125.671	129.578	129.897		173.029	138.716	180.554	156.195
38.3333	125.671	133.08	131.799		167.576	138.716	181.338	150.731
39.3333	120.304	131.329	134.081		166.584	139.406	179.575	153.302
40.3333	118.068	132.205	133.891		173.525	142.167	174.092	153.624
41.3333	116.726	128.119	135.983		181.458	144.237	169.979	146.875
42.3333	119.41	126.076	127.425		179.97	137.336	169.979	144.303
43.3333	120.304	125.493	127.995		176.995	147.688	169	139.483
44.3333	112.254	119.364	128.376		176.004	145.618	168.804	140.768
45.3333	114.49	115.57	127.805		179.97	147.688	167.825	134.662
46.3333	116.279	118.78	124.382		178.979	150.449	169.979	139.804
47.3333	107.335	107.398	125.523		179.475	148.378	167.63	148.16
48.3333	120.304	110.025	127.235		181.953	152.519	168.413	147.196
49.3333	110.912	114.694	125.523		175.012	151.829	170.959	146.553
50.3333	113.148	109.733	119.437		177.987	143.547	168.413	148.16
51.3333	113.148	104.188	121.909		179.475	146.308	165.475	149.767
52.3333	113.148	91.6387	123.431		179.475	143.547	161.559	155.231
53.3333	113.596	92.5142	124.953		176.995	141.477	161.559	159.409
54.3333	117.174	93.9734	127.044		174.517	149.068	159.405	151.695
55.3333	113.596	89.8876	124.001		176.995	146.308	160.775	146.232
56.3333	108.229	98.3511	123.051		176.5	149.068	163.125	142.696
57.3333	109.571	92.2224	120.578		170.55	142.857	162.734	142.375
58.3333	106.44	93.0979	125.143		178.483	149.068	160.58	138.84
59.3333	105.993	93.9734	123.431		175.012	142.167	160.384	134.983
60.3333	98.39	88.1366	120.008		175.012	144.237	157.251	134.662

## Sheet: 3d
Vehicle	AS283
98.39	173.525
88.1366	142.167
120.008	174.092
	153.624

## Sheet: 3e
-	ATP	AS283
0.334013	4.39706	7.5135
1.13358	5.35466	8.57406
1.7068	6.65484	8.87808
0.825602	4.68791	7.41934

## Sheet: 3f
-	ATP	AS283
1.26827	4.84718	4.30267
0.833607	5.4618	5.72958
0.898119	8.69378	6.68186
	4.26327
