# Supplementary material for: LTP induction by structural rather than enzymatic functions of CaMKII
Source: Nature. 2023 Aug 30;621(7977):146–53. doi: 10.1038/s41586-023-06465-y (PMC10482691; doi:10.1038/s41586-023-06465-y)
Supplement: Supplementary file 7 — Source Data Fig. 4 [file 41586_2023_6465_MOESM7_ESM.xlsx]

## Sheet: 4c
WT	F89G	K42M		WT + NMPP1	F89G + NMPP1	K42M + NMPP1
0.165455	-0.06	0.198333		0.4455	0.141154	0.0446154
0.185455	0.08	0.228333		0.0455	0.221154	0.164615
0.255455	-0.08	0.128333		0.1055	0.0211538	-0.125385
0.295455	-0.07	-0.281667		0.1755	0.0211538	0.164615
0.255455	-0.12	-0.141667		0.1655	0.0511539	0.214615
0.545455	-0.12	-0.0516667		-0.0745	0.291154	0.114615
0.00545455	0.27	0.0483333		0.2555	0.0611539	-0.165385
0.475455	-0.13	-0.231667		0.0655	0.571154	0.0646154
0.295455	-0.12	-0.201667		0.2755	0.0811538	-0.175385
0.305455	-0.05	0.128333		0.4055	-0.0188462	0.224615
0.245455	0.12	0.0483333		0.1155	0.361154	-0.305385
0.235455	0.01	0.0683333		0.3555	0.311154	-0.175385
0.205455	0.54			0.3355	0.251154	0.0246154
0.455455	-0.16			0.1155	0.421154
0.335455	0.45			0.1755	0.381154
0.535455	-0.04			0.2955	0.401154
0.515455	0.27			0.4455	0.651154
0.615455				0.3255	0.491154
0.0754545				0.3855	0.421154
0.255455				0.4555	0.201154
0.385455					0.151154
0.415455					0.391154
					0.491154
					0.331154

## Sheet: 4d
WT			K42M			F89G
Vehicle	cLTP		Vehicle	cLTP		Vehicle	cLTP
1.57967	1.83274		0.622927	0.932353		0.787402	0.985117
2.05391	2.81292		0.63603	0.775139		1.29589	1.5471
1.22695	1.56465		0.97956	1.34674		0.862638	1.07988
0.835547	2.28949		0.738425	1.12725		1.36025	1.80766
0.893514	1.49299		1.08436	2.60103		1.13516	1.76799
1.89022	2.02928		0.841351	1.57675		0.606756	0.870413
1.32882	1.67626		0.708409	1.00767		1.01908	1.19552
0.932128	2.21131		0.794459	0.746497		0.972831	1.09965
1.40328	1.71688		0.55869	0.755811		1.87989	2.31697
1.35018	2.51478		1.0469	2.35497		0.98285	1.06899
2.67485	2.95487		0.73509	0.893802		0.915787	1.37606
1.17593	1.21423		0.908179	1.02081		0.557319	0.878402
1.13968	1.97035		0.870307	1.5166		1.14246	1.59403
			0.914223	0.841662		0.767498	0.994884

## Sheet: 4e
WT			K42M			F89G
NMPP1	cLTP		NMPP1	cLTP		NMPP1	cLTP
1.28802	1.82801		1.06546	1.55405		2.17698	2.29178
1.29887	2.41253		0.791495	1.15454		1.33573	2.10079
1.25205	1.82674		0.741776	0.879615		1.56099	2.03787
1.16773	1.65101		0.425495	0.558676		0.917661	1.68475
1.64924	2.28242		0.874412	1.35758		1.55235	2.18562
1.07346	2.2346		0.887057	1.0618		1.07346	2.2346
1.45739	2.23844					1.45739	2.23844
