# Supplementary material for: LTP induction by structural rather than enzymatic functions of CaMKII
Source: Nature. 2023 Aug 30;621(7977):146–53. doi: 10.1038/s41586-023-06465-y (PMC10482691; doi:10.1038/s41586-023-06465-y)
Supplement: Supplementary file 8 — Source Data Fig. 5 [file 41586_2023_6465_MOESM8_ESM.xlsx]

## Sheet: 5b
Time (min)	NM-PP1							Vehicle
-20	98.9364	81.6219	99.2411	100.744	116.27	110.562							99.4128
-18	103.143	94.0526	98.7713	100.571	117.39	100.775		103.28			95.6921	102.078	113.67
-16	97.7289	85.0952	93.4863	100.224	114.478	100.453		100.44	76.687	108.598	93.5095	98.9344	109.239
-14	96.6715	88.6599	92.8991	102.302	108.877	95.774		97.598	90.5158	105.673	93.2797	98.3916	101.147
-12	103.419	98.2114	99.7109	99.532	101.708	83.1368		94.541	99.0017	101.985	93.8541	95.5081	99.9908
-10	99.0942	108.631	96.7748	102.129	97.2277	91.4182		99.345	105.916	104.21	102.24	96.5258	90.7431
-8	98.9442	110.779	105.231	100.224	96.1075	109.433		98.035	91.4587	104.719	107.869	100.274	91.5138
-6	102.969	117.634	102.06	101.09	99.2439	110.347		102.51	94.1302	103.511	102.7	98.3011	99.2202
-4	101.912	117.543	106.993	100.051	103.5	95.9353		106	106.702	93.2745	103.848	94.2472	99.6055
-2	96.4978	115.989	102.999	98.6665	100.14	126.48		99.017	111.73	94.864	103.619	93.4444	103.266
0	101.067	113.338	103.234	95.8969	93.1952	132.987		99.236	112.202	83.165	103.389	93.4217	91.8991
2.33333	249.911	143.318	169.121	175.176	145.841	156.755		185.37	134.202	193.289	177.599	121.224	199.211
4.33333	204.384	151.727	165.598	165.31	135.76	108.68		169	127.602	128.562	174.497	116.129	191.697
6.33333	189.169	150.265	135.884	160.117	120.975	129.276		161.03	129.174	110.314	161.172	118.968	191.697
8.33333	181.94	147.249	128.602	144.365	120.078	132.395		145.2	133.102	99.9506	147.501	118.165	193.238
10.3333	172.351	139.799	136.941	133.459	110.893	130.889		146.4	122.731	107.453	143.366	111.51	210.771
12.3333	161.674	137.88	134.122	129.997	100.812	137.611		134.17	122.888	109.297	137.048	112.918	180.33
14.3333	174.774	134.406	129.19	125.67	98.5718	121.048		125.11	116.288	133.395	131.649	111.335	166.266
16.3333	159.559	133.63	131.891	126.189	89.1627	135.622		132.97	121.474	133.713	128.202	108.061	150.275
18.3333	153.964	134.681	128.015	124.631	95.4355	108.465		141.16	118.173	135.238	125.1	107.649	140.45
20.3333	149.095	132.944	120.851	126.189	102.828	98.3552		140.17	123.674	136.065	126.134	107.366	139.486
22.3333	149.671	128.922	119.442	125.843	91.627	123.092		140.17	116.445	132.059	131.993	104.873	141.413
24.3333	144.438	125.952	116.623	124.631	90.9549	132.503		127.62	119.588	131.233	128.432	101.729	148.349
26.3333	142.473	123.484	117.21	125.843	98.5718	126.426		127.18	110.002	132.377	128.547	108.078	166.844
28.3333	133.792	124.124	120.146	119.785	107.533	131.266		133.84	108.116	130.279	126.709	103.244	168.385
30.3333	134.006	122.753	123.2	120.304	91.403	123.737		129.48	107.645	130.661	124.181	104.132	160.486
32.3333	135.671	121.885	129.542	119.612	94.5393	134.546		113.76	114.088	131.233	129.81	106.84	168.385
34.3333	130.439	119.142	134.122	115.803	97.4517	135.406		122.93	115.188	125.828	123.263	106.947	171.275
36.3333	122.665	115.806	126.723	110.437	88.0426	131.158		123.36	116.288	130.788	120.965	111.216	157.789
38.3333	121.608	117.863	124.727	108.36	90.0588	124.382		123.03	118.331	123.73	124.641	110.153	145.266
40.3333	116.376	120.422	122.848	105.937	93.8673	134.17		121.94	121.159	108.661	124.411	109.09	135.826
42.3333	113.322	117.909	123.905	115.284	101.484	141.429		126.31	117.231	126.846	121.769	109.198	138.523
44.3333	111.901	118.777	124.022	115.111	89.1627	140.623		126.09	117.702	135.366	120.276	115.547	136.982
46.3333	113.022	118	138.468	113.034	85.5783	137.611		124.02	117.231	129.898	116.485	114.484	143.917
48.3333	111.964	117.132	133.535	115.111	80.6497	137.826		125	119.588	120.17	118.093	107.959	135.633
50.3333	106.55	118.365	126.723	112.688	86.4744	129.491		118.67	132.788	116.927	121.769	110.668	150.275
52.3333	108.76	115.623	132.243	114.765	93.4192	127.017		116.05	122.888	117.245	123.377	112.075	148.541
54.3333	105.161	111.876	131.186	108.706	83.338	127.286		123.25	129.017	117.054	125.33	107.631	145.844
56.3333	101.563	113.019	128.368	111.995	93.8673	137.45		119	113.616	108.788	114.991	118.012	140.45
58.3333	99.2348	119.691	131.421	119.092	97.2277	128.577		120.2	115.502	113.875	110.052	113.958	139.679
60.3333	95.2731	117.406	130.247	118.227	94.7634	124.221		120.74	117.231	101.031	112.924	112.505	139.294

## Sheet: 5c
Vehicle	NM-PP1
119.652	102.757
121.84	115.997
112.487	130.031
118.074	114.245
112.475	91.515
144.014	129.007

## Sheet: 5d
Time (min)	NM-PP1																Vehicle
-20	97.3861	97.3369	98.1486	94.5242	99.5044	101.422	97.2829	97.9105	92.401	101.038	127.621	100.551	89.1657	91.505	91.3615				106.47			98.5435		110.097		85.0244	97.6226	102.725
-18	98.3773	101.991	99.4815	95.9306	97.4905	103.856	101.381	93.3509	93.9942	109.688	107.395	100.253	89.4935	91.9148	90.3426			97.5196	106.093		98.5835	96.7877	100.187	94.0504		97.9481	99.2305	98.8658
-16	99.3685	112.109	99.643	99.3449	99.0467	98.109	101.088	94.9303	94.8641	96.621	102.137	98.3167	99.0002	92.1879	100.532		98.9224	99.152	107.412	92.0669	101.072	100.08	96.8993	97.3934	100.259	99.6486	97.278	100.862
-14	99.3685	109.074	101.259	99.2729	96.0259	97.9061	99.1368	94.5253	104.161	92.2041	74.6307	100.402	104.573	100.246	98.1542		99.834	98.8681	102.889	99.799	113.323	99.4214	98.713	100.068	97.8401	100.499	99.0008	101.261
-12	95.8993	120.609	102.995	102.122	106.187	75.458	98.9417	97.4688	117.4	90.7317	103.957	100.998	103.59	101.475	102.909		101.561	99.0811	91.5829	95.903	100.498	100.189	101.136	98.5078	98.2799	95.9642	100.264	100.862
-10	110.52	100.575	103.965	99.2229	106.828	98.2442	103.235	101.343	115.738	101.406	112.047	99.6574	103.098	100.656	102.569		98.7218	98.7972	97.4246	93.5653	94.5636	98.9824	104.779	105.194	106.415	94.8872	100.379	100.862
-8	99.6163	83.9809	106.913	99.1509	104.905	107.981	100.015	103.232	104.094	105.639	89.7995	100.7	103.917	102.431	100.871		99.6333	99.294	95.7286	106.932	90.1608	98.5435	98.668	98.2849	101.578	97.1545	100.609	96.8699
-6	101.103	99.3605	103.117	97.9481	103.441	114.539	103.918	97.8041	96.1755	99.9338	95.867	99.0615	102.77	102.977	108.004		100.871	99.223	99.1206	111.367	96.4778	94.154	100.177	98.5078	102.457	102.596	100.953	96.4707
-4	102.838	75.684	101.138	101.174	99.4129	111.767	97.478	110.855	98.9622	104.535	87.5747	99.3595	101.459	104.616	103.249		102.435	101.92	101.005	101.597	103.561	100.958	103.514	94.4961	100.698	113.593	102.217	99.6642
-2	105.316	90.8613	108.408	99.877	100.511	99.326	97.9659	101.831	107.897	104.903	86.159	100.7	102.934	111.991	100.871		99.4326	102.914	98.7437	98.6002	100.881	108.859	101.061	103.411	95.4216	112.686	102.446	101.926
0	103.829	104.217	103.642	100.747	103.258	105.141	101.674	96.3411	105.44	96.437	102.744	120.959	123.914	192.297	144.344		98.5504	101.991	92.5251	96.2027	100.881	103.482	94.9505	93.6047	97.1805	163.53	108.533	122.817
2.33333	150.168	184.151	177.879	161.407	188.756	121.03	118.847	177.028	124.93	204.285	322.186	119.321	114.899	190.522	128.721		137.094	144.292	83.8568	158.36	89.3951	187.979	162.391	131.492	189.964	159.903	112.209	119.357
4.33333	139.017	192.043	166.691	143.621	171.089	117.041	117.676	154.052	148.947	204.469	290.028	113.213	106.868	195.712	130.419		138.005	142.802	112.688	150.148	111.792	176.786	143.175	134.389	165.559	153.327	108.993	128.14
6.33333	131.831	168.164	143.426	132.43	160.104	116.162	111.334	156.623	142.982	176.494	247.758	112.468	113.588	169.626	124.646		133.046	130.949	106.47	133.725	103.943	159.667	139.35	125.029	137.856	154.007	106.581	132.398
8.33333	123.405	136.191	154.937	128.589	150.218	115.554	110.26	159.691	124.647	155.882	237.241	105.616	104.901	200.628	116.494		128.902	122.503	104.585	122.696	92.8407	147.157	137.049	121.686	133.458	152.25	106.236	122.551
10.3333	110.024	114.133		115.796	148.753	109.874	108.016	156.868	120.742	142.079	228.341	112.021	115.719	236.274	117.513		125.411	118.457	101.759	119.939	91.1179	130.696	142.52	115.891	129.721	150.777	108.304	126.676
12.3333	108.042	111.705	148.152	106.679	125.776	111.226	103.82	145.797	117.996	136.006	226.926	111.277	119.161	252.527	120.91		126.648	117.393	100.44	119.159	83.0781	128.502	145.248	115	122.905	153.497	107.155	120.821
14.3333	110.024	121.216	140.316	107.643	117.172	104.668	105.186	138.137	115.285	134.165	201.442	114.852	120.308	263.043	111.74		120.548	115.405	98.1784	118.32	79.8239	130.148	134.566	117.897	124.884	157.182	106.121	116.164
16.3333	102.838	138.012	142.78	107.948	120.833	106.358	100.698	134.26	111.055	136.558	207.914	115.15	121.783	260.311	100.871		124.069	112.779	96.294	112.686	80.0153	128.721	131.198	114.109	121.146	155.368	107.844	115.233
18.3333	110.52	141.047	140.437	108.441	135.48	111.091	96.8926	131.56	108.996	134.901	167.868	114.554	120.8	247.337	112.758		121.882	117.535	100.44	107.052	84.0352	123.454	126.764	107.645	117.848	155.255	107.04	117.761
20.3333	114.732	136.798	138.862	112.421	133.374	108.454	99.5271	130.659	105.091	133.061	202.049	116.937	120.964	273.013	110.381		121.163	117.322	96.294	102.496	86.9066	119.723	138.483	110.32	114.33	146.242	109.222	117.894
22.3333	111.015	137.607	137.893	110.464	127.058	116.365	97.9659	124.859	102.019	128.092	191.734	112.319	124.734	257.307	113.777		116.693	107.314	94.9749	103.275	84.6095	130.696	132.068	109.874	110.153	135.869	108.418	110.176
24.3333	108.042	134.774	136.439	110.581	125.685	110.82	101.674	117.51	103.178	129.748	201.644	109.191	128.176	229.719	100.871		118.583	109.443	95.5402	102.976	85.9495	119.723	127.481	104.302	110.812	126.856	109.682	108.979
26.3333	113.493	136.798	138.862	107.211	124.77	111.294	103.723	118.717	110.052	132.877	220.858	109.191	126.373	234.499	103.928		113.624	113.347	94.9749	104.894	85.5666	119.503	125.028	106.977	113.451	128.273	109.452	104.055
28.3333	107.794	128.501	138.781	106.573	131.269	115.013	107.236	116.886	101.771	129.932	197.397	109.638	125.717	250.615	102.23		111.111	111.218	92.1482	107.531	80.781	133.988	129.584	105.862	114.99	129.577	110.141	103.257
30.3333	111.511	130.12	138.458	103.957	132.55	117.65	109.285	116.605	105.643	127.172	199.42	108.297	126.209	247.746	103.588		113.001	104.546	85.3643	112.746	78.6753	128.611	131.398	105.417	117.628	104.693	109.912	103.922
32.3333	110.767	129.513	136.115	102.189	129.347	112.579	102.942	112.293	102.933	125.147	188.296	109.936	124.734	246.108	111.06		100.866	109.585	88.7563	104.474	76.7611	118.296	133.212	110.988	122.025	97.3812	109.222	104.588
34.3333	109.281	123.239	131.713	99.196	127.15	112.308	99.4296	110.834	103.332	116.497	215.398	107.552	127.192	244.878	101.211		106.344	108.947	93.4673	106.992	78.8668	111.492	130.911	105.639	115.869	99.1951	109.222	112.571
36.3333	114.732	126.68	133.611	94.4127	127.424	112.308	107.821	108.073	98.4877	113.001	230.162	107.701	127.684	245.015	97.8145		102.853	109.443	96.8593	112.986	80.0153	112.7	119.619	102.296	116.968	98.855	108.993	106.45
38.3333	104.077	130.12	139.266	95.1887	127.424	111.97	105.577	97.5602	99.0321	115.393	218.836	108.297	120.964	249.659	101.55		99.3611	111.573	93.8442	105.673	83.6524	113.138	123.566	102.296	108.614	97.8914	109.912	103.656
40.3333	103.581	129.917	138.579	96.1531	127.974	110.82	104.504	85.3735	96.9362	116.681	235.218	106.063	117.194	262.497	98.8334		97.0112	112.566	89.3216	97.821	83.4609	115.662	116.998	97.8392	108.174	98.4015	112.209	98.2005
42.3333	108.042	130.12	138.054	95.0445	129.896	109.333	105.382	84.9065	93.0682	118.522	206.296	107.255	116.374	261.404	98.8334		97.1074	103.765	87.4372	100.998	83.8438	122.247	110.278	96.5019	112.351	98.685	110.371	93.1441
44.3333	101.103	135.381	135.631	95.0667	125.685	115.756	103.235	93.2448	91.5511	120.362	196.993	107.999	116.702	258.809	110.721		98.8343	103.765	87.4372	108.011	80.5896	118.406	115.444	102.742	109.933	100.215	110.716	92.4788
46.3333	102.59	133.358	135.994	93.5813	132.55	112.173	105.674	101.273	90.2871	120.362	209.734	107.552	116.21	265.911	104.268		91.7553	103.056	74.6231	107.651	76.3782	118.406	112.534	108.091	110.373	99.932	111.175	87.5554
48.3333	93.9169	135.381	134.258	94.3572	124.953	114.269	104.016	89.0863	91.5186	114.473	211.15	107.85	118.505	259.492	104.947		89.8946	101.707	80.8417	102.017	82.8867	123.563	111.452	100.736	105.975	101.803	111.29	87.8216
50.3333	95.8993	136.595	134.379	92.118	123.03	107.913	105.674	97.3627	90.6163	115.761	195.981	107.106	119.325	264.955	97.1353		86.7293	101.139	76.5075	104.534	81.9296	116.65	107.932	106.085	110.373	100.272	109.452	89.6845
52.3333	103.085	131.536	134.863	93.2708	124.037	108.792	105.089	91.9969	86.2058	122.203	200.026	108.148	115.227	267.413	98.4938		89.7608	101.778	79.7111	92.7861	81.1639	121.808	107.308	96.9477	109.493	100.952	109.912	88.8861
54.3333	96.3949	140.845	134.298	92.0681	116.989	119.205	103.918	83.6548	91.4519	117.234	209.937	109.787	117.194	271.92	99.5127		83.8233	101.423	73.4925	93.3855	81.1639	123.015	101.197	97.6163	103.776	101.632	109.222	87.4224
56.3333	101.103	139.833	134.621	92.2787	112.961	109.265	102.552	91.249	85.1607	108.584	239.668	109.042	116.047	276.564	96.1164		82.2887	102.63	78.2035	103.455	78.2925	114.236	106.82	100.514	106.195	102.426	107.959	90.2167
58.3333	93.4213	139.024	134.338	91.924	118.087	105.547	103.333	93.5104	83.2819	105.087	240.679	108.744	117.686	272.33	109.022		77.8189	102.133	76.8844	98.0008	73.5069	115.662	104.672	94.0504	107.075	101.179	105.662	87.8216
60.3333	98.1295	133.762	134.581	91.0039	118.636	111.497	101.186	80.6416	79.7394	109.504	233.196				105.287		75.1428	101.494	75.1884	98.1807	81.1639	116.211	98.4088	99.1764	116.309			82.0999

## Sheet: 5e
Vehicle	NM-PP1
82.594	98.0056
101.766	136.933
76.6646	134.513
98.3904	92.1106
79.5368	118.957
117.93	110.37
104.39	103.625
99.0649	89.7359
108.87	86.076
101.292	113.062
108.441	219.914
87.6885	108.565
	117.096
	270.636
	101.494
