# Supplementary material for: LTP induction by structural rather than enzymatic functions of CaMKII
Source: Nature. 2023 Aug 30;621(7977):146–53. doi: 10.1038/s41586-023-06465-y (PMC10482691; doi:10.1038/s41586-023-06465-y)
Supplement: Supplementary file 9 — Source Data Fig. 6 [file 41586_2023_6465_MOESM9_ESM.xlsx]

## Sheet: 6b
WT	T286A	+ AS283
1.18716	0.7264	1.39876
1.38373	0.99304	1.76943
1.74787	1.12723	1.01353
1.19469	0.59188	1.24952
1.70839	0.64844	1.27956
1.49624	0.52657	1.28089
1.0931	0.97321	1.77821
2.44308	1.03264	1.44125
2.33743	1.16667	1.26957
1.08506	1.03632	1.59278
1.19911	1.12867
	0.92906

## Sheet: 6c
WT	T286A	T286A + AS283
17.2015	12.9747	10.2332
33.6462	22.2777	47.3616
81.2716	27.4967	15.5579
37.261	-0.06	21.0974
33.714	9.2411	9.7214
20.7812	4.507	4.0121
34.0237	10.0342	26.179
15.7651	-0.055	17.1219
7.9529	2.6501	31.801
5.5966	-21.847
79.655
25.7761

## Sheet: 6e
WT	F89G	+ NM-PP1
1.18716	0.91526	1.16755
1.38373	1.09143	1.29608
1.74787	0.99645	1.01309
1.19469	0.93737	0.91897
1.70839	1.08853	1.13142
1.49624	1.33739	1.13455
1.0931	1.31699	1.77645
2.44308	1.00209	1.23096
2.33743	0.805804	1.44641
1.08506	1.10361	1.13576
1.19911		1.38488
		1.12656
		1.67018
		1.6203
		1.28436
		0.776299
		1.22411

## Sheet: 6f
WT	F89G	F89G + NMPP1
17.2015	19.1453	75.8167
33.6462	20.0989	167.851
81.2716	12.1761	-2.441
37.261	13.7094	-1.61
33.714	7.4845	-17.673
20.7812	3.7801	155.504
34.0237	4.3034	81.1061
15.7651	12.043	172.556
7.9529	6.4503	35.7596
5.5966	-2.86361	20.47
79.655	-3.84501	19.9369
25.7761	3.9464	44.1548
	-16.6209	-7.98268
	-1.58979	10.7769
		28.3493
		0.9564
		-9.35728
		-3.69245
