# Supplementary material for: LTP induction by structural rather than enzymatic functions of CaMKII
Source: Nature. 2023 Aug 30;621(7977):146–53. doi: 10.1038/s41586-023-06465-y (PMC10482691; doi:10.1038/s41586-023-06465-y)
Supplement: Supplementary file 10 — Source Data Extended Data Fig. 1 [file 41586_2023_6465_MOESM10_ESM.xlsx]

## Sheet: 1a
Seconds	paCaMKII WT
0	0.49	0.1	-0.24	0.05
10	0.86	0.45	-0.09	0.47
20	0.86	0.57	0.03	0.62
30	0.9	0.66	0.07	0.73
40	0.92	0.71	0.18	0.77
50	0.92	0.76	0.22	0.79
60	0.93	0.72	0.24	0.8
70	0.94	0.7	0.27	0.81
80	0.94	0.68	0.24	0.8
90	0.94	0.71	0.28	0.81
100	0.94	0.75	0.28	0.82
110	0.94	0.7	0.31	0.82
120	0.94	0.7	0.3	0.82
130	0.94	0.69	0.32	0.82
140	0.94	0.72	0.34	0.82
150	0.94	0.69	0.3	0.83
160	0.94	0.7	0.27	0.82
170	0.94	0.65	0.3	0.83
180	0.94	0.72	0.31	0.83
190	0.94	0.73	0.3	0.83
200	0.94	0.68	0.29	0.83
210	0.94	0.58	0.29	0.83
220	0.94	0.57	0.31	0.83
230	0.94	0.71	0.3	0.83
240	0.94	0.72	0.32	0.83
250	0.94	0.74	0.32	0.83
260	0.94	0.66	0.31	0.82
270	0.94	0.72	0.33	0.82
280	0.94	0.64	0.33	0.83
290	0.94	0.57	0.36	0.82
300	0.94	0.62	0.36	0.82

## Sheet: 1c
Dark ADP	Light ADP	Light
54.536	290.263	63.95
63.536	124.364	99.364
53.536	69.95	75.364
54.536	107.364	78.95
