# Supplementary material for: LTP induction by structural rather than enzymatic functions of CaMKII
Source: Nature. 2023 Aug 30;621(7977):146–53. doi: 10.1038/s41586-023-06465-y (PMC10482691; doi:10.1038/s41586-023-06465-y)
Supplement: Supplementary file 11 — Source Data Extended Data Fig. 2 [file 41586_2023_6465_MOESM11_ESM.xlsx]

## Sheet: 2c
uM ATP	Replicate 1	2	3	4
1.5625	0
3.125	0.087223	0.014916	0.00243332	-0.0101931
6.25	0.234837	0.0857437	0.0875699	0.0601629
12.5	0.394464	0.233797	0.293625	0.071385
25	0.594003	0.444315	0.666032	0.347752
50	0.536095	0.614175	1.1025	0.270831
100	0.901246	0.799204	1.00588	0.603236
200	1.07819	0.813497	1.00402	0.763201
400		1.12664	0.936672	0.936685

## Sheet: 2d
None	ADP	AS105
1.38626	2.71206	2.79029
1.01334	2.4126	2.71467
0.600399	1.81703	1.56298

## Sheet: 2e
Veh	+Stim	AS105	+Stim
0.03	0.32	-0.3	0.01
0.02	0.02	0.09	0.04
0.19	0.3	-0.03	0.3
-0.08	0.22	-0.13	-0.01
0.1	0.38	0.19	0.58
0.02	0.22	0.06	-0.07
0.19	0.27	0.14	0.71
0.15	0.71	0.25	0.22
-0.2	0.54	0.1	0.71
0.32	0.83	0.24	0.49
0.11	0.74	0.04	0.18
0.1	0.09	0.08	0.78
-0.27	0.18	-0.04	0.72
0.22	0.16	0.03	0.2
0.02	0.33	0.11	0.35
0.15	0.71	0.02	-0.06
-0.2	0.54	-0.1	0.7
0.32	0.83	-0.07	0.16
0.11	0.74
0.1	0.09
-0.27	0.18
0.22	0.16
0.02	0.33

## Sheet: 2f
Vehicle	+cLTP	AS105	+cLTP
1.02027	0.961315	0.954274	1.20536
1.05626	1.15317	1.00843	1.09262
1.12767	1.6816	1.06716	0.839709
1.03325	1.47334	0.954625	1.6788
1.0172	1.21395	1.4631	1.85553
1.00032	1.19156	1.02508	1.20161
0.986878	0.952757	0.995784	1.05814
1.09906	0.906542	1.06311	1.29153
0.397891	1.2576	1.26582	1.54983
0.978635	1.30116	1.12321	1.48284
1.04866	1.06428
