# Supplementary material for: LTP induction by structural rather than enzymatic functions of CaMKII
Source: Nature. 2023 Aug 30;621(7977):146–53. doi: 10.1038/s41586-023-06465-y (PMC10482691; doi:10.1038/s41586-023-06465-y)
Supplement: Supplementary file 12 — Source Data Extended Data Fig. 3 [file 41586_2023_6465_MOESM12_ESM.xlsx]

## Sheet: 3a
Time (min)	AS283 10uM							AS283 30uM
-20	96.5554	100.718	96.6408					118.031	89.5845	94.4739	95.4992	87.9856	102.8	100.495
-19	99.3541	99.8638	100.019					110.274	69.9686	95.5986	95.4992	93.3337	100.468	99.2226
-18	98.2546	96.9396	101.007					104.204	84.6419	96.7233	95.8938	94.7139	100.273	89.0459
-17	101.353	104.627	100.63					99.1457	99.1608	96.7233	94.7099	93.42	106.298	98.5866
-16	100.853	94.4557	96.3252					98.8084	107.192	98.4103	102.208	100.148	104.937	106.855
-15	97.1552	99.2959	96.6304					100.157	111.363	103.753	99.84	99.717	101.828	102.403
-14	97.7549	101.03	96.9356					97.4595	109.664	104.034	102.208	98.8543	97.5529	101.131
-13	102.353	99.9177	99.6311					98.8084	114.606	101.784	99.0508	93.2474	96.5813	96.6784
-12	101.553	101.652	98.229					98.4712	119.858	100.379	102.602	99.6307	99.8848	96.6784
-11	103.952	101.834	101.778					93.0755	112.753	100.66	97.0777	100.58	104.937	103.675
-10	99.8539	98.6506	100.547					95.4361	107.965	103.19	102.997	101.442	97.5529	105.583
-9	92.9571	97.0204	97.7789					101.844	106.575	106.283	106.154	107.653	91.3344	103.039
-8	95.5559	104.449	104.231					101.506	110.436	104.034	98.6561	118.004	96.7756	91.5901
-7	101.753	102.819	102.999					103.53	108.737	104.877	108.522	113.432	111.35	97.9505
-6	99.4541	99.1179	105.524					95.0989	110.591	100.097	110.1	101.96	97.1642	103.039
-5	97.455	97.2289	102.244					95.4361	105.648	101.784	110.1	99.6307	92.306	111.307
-4	104.452	102.587	97.9392					91.7266	101.169	104.315	98.2615	101.701	97.3586	99.2226
-3	103.552	95.0038	97.22					92.0639	93.2915	107.408	104.181	105.496	99.8848	96.0424
-2	103.152	103.338	100.086					99.4829	90.9746	107.97	114.441	115.848	103.966	111.307
-1	103.452	102.096	104.148					89.366	88.04	102.347	110.495	115.33	103.383	101.767
0	100.354	96.8425	96.9406					97.7968	80.935	107.408	104.576	104.461	103.188	104.947
1.33333	191.112	47.8674	244.975					192.221	159.862	270.207	296.363	170.623	264.481	323.746
2.33333	209.403	31.2262	224.451					213.804	84.1786	271.331	289.654	180.025	271.088	339.011
3.33333	196.609	69.9705	202.56					193.233	96.9984	247.713	258.874	199.003	234.166	283.039
4.33333	181.017	141.843	191.256					181.767	124.646	240.121	240.721	186.754	206.571	259.505
5.33333	177.718	158.847	188.146					164.231	177.161	235.341	221.384	173.211	181.503	240.424
6.33333	167.822	169.51	185.549					155.463	221.335	225.781	208.756	165.361	172.369	236.608
7.33333	161.226	165.68	182.269					155.463	234.773	238.715	217.043	158.805	184.806	239.152
8.33333	149.431	152.921	178.818					155.463	201.102	226.344	221.779	162.601	187.138	224.523
9.33333	170.221	146.244	176.221					155.463	188.127	214.534	219.017	150.697	181.309	220.707
10.3333	167.423	147.461	174.477					150.067	189.827	188.104	198.891	142.33	166.928	204.806
11.3333	162.825	149.972	174.612					140.962	192.607	182.481	180.738	135.601	158.183	200.989
12.3333	167.723	144.071	172.185					134.892	191.062	192.041	190.209	128.614	166.151	188.269
13.3333	165.524	139.206	165.661					127.136	193.997	199.07	184.29	126.285	174.118	178.092
14.3333	153.429	146.763	167.332					121.066	198.476	199.632	178.765	125.078	169.066	181.272
15.3333	156.328	140.345	160.637					124.775	195.078	201.319	177.186	134.48	164.791	176.82
16.3333	161.126	135.221	156.333					124.438	193.688	198.226	179.554	132.496	167.123	168.551
17.3333	164.524	142.52	154.077					127.81	179.941	190.916	183.106	125.854	156.434	174.276
18.3333	149.331	138.431	154.212					127.81	188.591	182.481	185.079	112.484	148.467	176.184
19.3333	140.835	141.201	155.029					130.171	183.03	173.202	192.182	112.484	148.273	171.095
20.3333	156.928	143.97	151.749					128.822	179.787	181.637	189.814	122.058	152.936	169.823
21.3333	152.73	148.422	153.42					130.508	178.242	183.887	188.631	131.288	150.216	162.827
22.3333	160.626	145.757	149.628					128.485	182.104	178.544	175.608	123.87	154.491	167.279
23.3333	167.023	140.892	154.201					125.787	183.339	174.608	170.872	115.848	158.766	169.187
24.3333	165.923	149.226	151.775					125.787	178.397	176.576	185.474	123.611	157.406	145.018
25.3333	163.824	143.066	150.543					123.763	183.03	184.73	185.868	132.927	161.681	145.018
26.3333	150.631	151.271	149.654					121.403	182.104	178.826	187.447	140.346	164.791	143.746
27.3333	159.626	149.382	157.471					119.042	181.331	163.361	184.684	137.758	170.62	135.477
28.3333	154.828	152.799	156.24					123.426	180.868	159.987	170.083	134.307	169.066	148.198
29.3333	152.13	153.886	153.642					120.728	181.177	161.674	162.585	127.752	174.701	152.014
30.3333	148.831	153.162	149.85					118.368	180.714	174.608	176.003	117.659	177.228	173.64
31.3333	154.029	144.803	153.058					114.321	177.47	170.109	184.684	119.902	178.588	176.82
32.3333	154.229	136.961	147.046					111.96	178.397	167.016	187.447	114.812	179.56	171.731
33.3333	147.232	130.155	144.79					118.031	177.47	162.236	172.846	118.349	184.806	170.459
34.3333	155.228	136.418	154.486					110.949	174.535	160.549	172.451	114.726	184.806	186.996
35.3333	147.032	143.846	156.327					106.228	173.609	165.892	173.24		180.337	183.18
36.3333	154.729	143.122	163.974					98.8084	173.3	162.236	179.16	108.084	172.758	166.643
37.3333	157.127	137.61	151.816					108.925	185.347	158.862	173.635	110.586	171.786	160.919
38.3333	150.73	135.074	156.048					112.972	183.957	162.518	176.003	116.624	171.786	157.102
39.3333	151.53	132.538	149.012					109.263	188.745	163.361	169.689	120.074	184.029	146.29
40.3333	156.728	120.167	142.488					114.996	183.648	164.486	165.348	116.279	189.276	148.198

## Sheet: 3b
AS283	AS283
10uM	30uM
152.979	108.532
135.393	181.434
153.277	162.892
	172.846
	114.329
	178.329
	160.389

## Sheet: 3c
veh	cLTP	AS283
3.00631	94.7955	48.0177
-8.79384	96.0183	49.4954
-5.92443	128.081	31.6388
11.712	81.1056	10.2681

## Sheet: 3d
-	ATP	+AS283
-13.9226	78.1304	25.6775
1.47987	109.926	36.949
15.7535	88.3822	34.6383
-3.3108	123.561	24.0932
