# Supplementary material for: LTP induction by structural rather than enzymatic functions of CaMKII
Source: Nature. 2023 Aug 30;621(7977):146–53. doi: 10.1038/s41586-023-06465-y (PMC10482691; doi:10.1038/s41586-023-06465-y)
Supplement: Supplementary file 13 — Source Data Extended Data Fig. 4 [file 41586_2023_6465_MOESM13_ESM.xlsx]

## Sheet: 4a
	WT				F89G
-	0.559929	1.03802	1.41055	0.991509	0.386951	0.353771	0.751743	0.403587
ATP	3.86791	5.93084	7.006	11.0808	1.38258	1.02339	1.77852	1.29184
+NM-PP1	5.96331	4.69628	9.08135	12.7484	1.14629	0.69138	2.1701	1.43583

## Sheet: 4c
ADP	NM-PP1
1.60495	3.50116
1.28483	3.15052
0.342525	3.55222
0.767695	3.53715
