# Supplementary material for: LTP induction by structural rather than enzymatic functions of CaMKII
Source: Nature. 2023 Aug 30;621(7977):146–53. doi: 10.1038/s41586-023-06465-y (PMC10482691; doi:10.1038/s41586-023-06465-y)
Supplement: Supplementary file 14 — Source Data Extended Data Fig. 5 [file 41586_2023_6465_MOESM14_ESM.xlsx]

## Sheet: 5b
Vehicle	NM-PP1
119.652	102.757
121.84	115.997
112.487	130.031
118.074	114.245
112.475	91.515
144.014	129.007

## Sheet: 5c
Vehicle	NM-PP1
82.594	98.0056
101.766	136.933
76.6646	134.513
98.3904	92.1106
79.5368	118.957
117.93	110.37
104.39	103.625
99.0649	89.7359
108.87	86.076
101.292	113.062
108.441	219.914
87.6885	108.565
	117.096
	270.636
	101.494

## Sheet: 5d
Time (min)	NM-PP1											Vehicle
-20	97.3861	98.1486	94.5242	99.5044	97.2829	97.9105	101.038	127.621	100.551	89.1657	91.3615			106.47			98.5435	110.097		85.0244	97.6226	102.725
-18	98.3773	99.4815	95.9306	97.4905	101.381	93.3509	109.688	107.395	100.253	89.4935	90.3426		97.5196	106.093		98.5835	96.7877	94.0504		97.9481	99.2305	98.8658
-16	99.3685	99.643	99.3449	99.0467	101.088	94.9303	96.621	102.137	98.3167	99.0002	100.532	98.9224	99.152	107.412	92.0669	101.072	100.08	97.3934	100.259	99.6486	97.278	100.862
-14	99.3685	101.259	99.2729	96.0259	99.1368	94.5253	92.2041	74.6307	100.402	104.573	98.1542	99.834	98.8681	102.889	99.799	113.323	99.4214	100.068	97.8401	100.499	99.0008	101.261
-12	95.8993	102.995	102.122	106.187	98.9417	97.4688	90.7317	103.957	100.998	103.59	102.909	101.561	99.0811	91.5829	95.903	100.498	100.189	98.5078	98.2799	95.9642	100.264	100.862
-10	110.52	103.965	99.2229	106.828	103.235	101.343	101.406	112.047	99.6574	103.098	102.569	98.7218	98.7972	97.4246	93.5653	94.5636	98.9824	105.194	106.415	94.8872	100.379	100.862
-8	99.6163	106.913	99.1509	104.905	100.015	103.232	105.639	89.7995	100.7	103.917	100.871	99.6333	99.294	95.7286	106.932	90.1608	98.5435	98.2849	101.578	97.1545	100.609	96.8698
-6	101.103	103.117	97.9481	103.441	103.918	97.8041	99.9338	95.867	99.0615	102.77	108.004	100.871	99.223	99.1206	111.367	96.4778	94.154	98.5078	102.457	102.596	100.953	96.4707
-4	102.838	101.138	101.174	99.4129	97.478	110.855	104.535	87.5747	99.3595	101.459	103.249	102.435	101.92	101.005	101.597	103.561	100.958	94.4961	100.698	113.593	102.217	99.6642
-2	105.316	108.408	99.877	100.511	97.9659	101.831	104.903	86.159	100.7	102.934	100.871	99.4326	102.914	98.7437	98.6002	100.881	108.859	103.411	95.4216	112.686	102.446	101.926
0	103.829	103.642	100.747	103.258	101.674	96.3411	96.437	102.744	120.959	123.914	144.344	98.5504	101.991	92.5251	96.2027	100.881	103.482	93.6047	97.1805	163.53	108.533	122.817
2.33333	150.168	177.879	161.407	188.756	118.847	177.028	204.285	322.186	119.321	114.899	128.721	137.094	144.292	83.8568	158.36	89.3951	187.979	131.492	189.964	159.903	112.209	119.358
4.33333	139.017	166.691	143.621	171.089	117.676	154.052	204.469	290.028	113.213	106.868	130.419	138.005	142.802	112.688	150.148	111.792	176.786	134.389	165.559	153.327	108.993	128.14
6.33333	131.831	143.426	132.43	160.104	111.334	156.623	176.494	247.758	112.468	113.588	124.646	133.046	130.949	106.47	133.725	103.943	159.667	125.029	137.856	154.007	106.581	132.398
8.33333	123.405	154.937	128.589	150.218	110.26	159.691	155.882	237.241	105.616	104.901	116.494	128.902	122.503	104.585	122.696	92.8407	147.157	121.686	133.458	152.25	106.236	122.551
10.3333	110.024		115.796	148.753	108.016	156.868	142.079	228.341	112.021	115.719	117.513	125.411	118.457	101.759	119.939	91.1179	130.696	115.891	129.721	150.777	108.304	126.676
12.3333	108.042	148.152	106.679	125.776	103.82	145.797	136.006	226.926	111.277	119.161	120.91	126.648	117.393	100.44	119.159	83.0781	128.502	115	122.905	153.497	107.155	120.821
14.3333	110.024	140.316	107.643	117.172	105.186	138.137	134.165	201.442	114.852	120.308	111.74	120.548	115.405	98.1784	118.32	79.8239	130.148	117.897	124.884	157.182	106.121	116.164
16.3333	102.838	142.78	107.948	120.833	100.698	134.26	136.558	207.914	115.15	121.783	100.871	124.069	112.779	96.294	112.686	80.0153	128.721	114.109	121.146	155.368	107.844	115.233
18.3333	110.52	140.437	108.441	135.48	96.8926	131.56	134.901	167.868	114.554	120.8	112.758	121.882	117.535	100.44	107.052	84.0352	123.454	107.645	117.848	155.255	107.04	117.761
20.3333	114.732	138.862	112.421	133.374	99.5271	130.659	133.061	202.049	116.937	120.964	110.381	121.163	117.322	96.294	102.496	86.9066	119.723	110.32	114.33	146.242	109.222	117.894
22.3333	111.015	137.893	110.464	127.058	97.9659	124.859	128.092	191.734	112.319	124.734	113.777	116.693	107.314	94.9749	103.275	84.6095	130.696	109.874	110.153	135.869	108.418	110.176
24.3333	108.042	136.439	110.581	125.685	101.674	117.51	129.748	201.644	109.191	128.176	100.871	118.583	109.443	95.5402	102.976	85.9495	119.723	104.302	110.812	126.856	109.682	108.979
26.3333	113.493	138.862	107.211	124.77	103.723	118.717	132.877	220.858	109.191	126.373	103.928	113.624	113.347	94.9749	104.894	85.5666	119.503	106.977	113.451	128.273	109.452	104.055
28.3333	107.794	138.781	106.573	131.269	107.236	116.886	129.932	197.397	109.638	125.717	102.23	111.111	111.218	92.1482	107.531	80.781	133.988	105.862	114.99	129.577	110.141	103.257
30.3333	111.511	138.458	103.957	132.55	109.285	116.605	127.172	199.42	108.297	126.209	103.588	113.001	104.546	85.3643	112.746	78.6753	128.611	105.417	117.628	104.693	109.912	103.922
32.3333	110.767	136.115	102.189	129.347	102.942	112.293	125.147	188.296	109.936	124.734	111.06	100.866	109.585	88.7563	104.474	76.7611	118.296	110.988	122.025	97.3812	109.222	104.588
34.3333	109.281	131.713	99.196	127.15	99.4296	110.834	116.497	215.398	107.552	127.192	101.211	106.344	108.947	93.4673	106.992	78.8668	111.492	105.639	115.869	99.1951	109.222	112.571
36.3333	114.732	133.611	94.4127	127.424	107.821	108.073	113.001	230.162	107.701	127.684	97.8145	102.853	109.443	96.8593	112.986	80.0153	112.7	102.296	116.968	98.855	108.993	106.45
38.3333	104.077	139.266	95.1887	127.424	105.577	97.5602	115.393	218.836	108.297	120.964	101.55	99.3611	111.573	93.8442	105.673	83.6524	113.138	102.296	108.614	97.8914	109.912	103.656
40.3333	103.581	138.579	96.1531	127.974	104.504	85.3735	116.681	235.218	106.063	117.194	98.8334	97.0112	112.566	89.3216	97.821	83.4609	115.662	97.8392	108.174	98.4015	112.209	98.2005
42.3333	108.042	138.054	95.0445	129.896	105.382	84.9065	118.522	206.296	107.255	116.374	98.8334	97.1074	103.765	87.4372	100.998	83.8438	122.247	96.5019	112.351	98.685	110.371	93.1441
44.3333	101.103	135.631	95.0667	125.685	103.235	93.2448	120.362	196.993	107.999	116.702	110.721	98.8343	103.765	87.4372	108.011	80.5896	118.406	102.742	109.933	100.215	110.716	92.4788
46.3333	102.59	135.994	93.5813	132.55	105.674	101.273	120.362	209.734	107.552	116.21	104.268	91.7553	103.056	74.6231	107.651	76.3782	118.406	108.091	110.373	99.932	111.175	87.5554
48.3333	93.9169	134.258	94.3572	124.953	104.016	89.0863	114.473	211.15	107.85	118.505	104.947	89.8946	101.707	80.8417	102.017	82.8867	123.563	100.736	105.975	101.803	111.29	87.8216
50.3333	95.8993	134.379	92.118	123.03	105.674	97.3627	115.761	195.981	107.106	119.325	97.1353	86.7293	101.139	76.5075	104.534	81.9296	116.65	106.085	110.373	100.272	109.452	89.6844
52.3333	103.085	134.863	93.2708	124.037	105.089	91.9969	122.203	200.026	108.148	115.227	98.4938	89.7608	101.778	79.7111	92.7861	81.1639	121.808	96.9477	109.493	100.952	109.912	88.8861
54.3333	96.3949	134.298	92.0681	116.989	103.918	83.6548	117.234	209.937	109.787	117.194	99.5127	83.8233	101.423	73.4925	93.3855	81.1639	123.015	97.6163	103.776	101.632	109.222	87.4224
56.3333	101.103	134.621	92.2787	112.961	102.552	91.249	108.584	239.668	109.042	116.047	96.1164	82.2887	102.63	78.2035	103.455	78.2925	114.236	100.514	106.195	102.426	107.959	90.2167
58.3333	93.4213	134.338	91.924	118.087	103.333	93.5104	105.087	240.679	108.744	117.686	109.022	77.8189	102.133	76.8844	98.0008	73.5069	115.662	94.0504	107.075	101.179	105.662	87.8216
60.3333	98.1295	134.581	91.0039	118.636	101.186	80.6416	109.504	233.196			105.287	75.1428	101.494	75.1884	98.1807	81.1639	116.211	99.1764	116.309			82.0999

## Sheet: 5e
Vehicle	NM-PP1
82.594	98.0056
101.766	134.513
76.6646	92.1106
98.3904	118.957
79.5368	103.625
117.93	89.7359
99.0649	113.062
108.87	219.914
101.292	108.565
108.441	117.096
87.6885	100.928
